# Supplementary material for: Computational analysis of cas proteins unlocks new potential in HIV-1 targeted gene therapy
Source: Front Genome Ed. 2024 Jan 4;5:1248982. doi: 10.3389/fgeed.2023.1248982 (PMC10794619; doi:10.3389/fgeed.2023.1248982)
Supplement: Supplementary file 1 [file Table1.XLSX]

## Sheet: Cas proteins
Type	Effector/Name	Biological origin	Modification for PAM site recognition*	Other modifications	Size (aa)	Nuclease domain(s)	Spacer (nt)	tracrRNA	PAM/PFS	other PAMs	Target	DSB	HIV-1 target	Host target	Ref.
II-A	SpCas9	Streptococcus pyogenes	—	codon-optimized for human cells	1368	RuvC & HNH	20	Yes	5'‐(PS)‐NGG	5'-(PS)-NRG	dsDNA	Blunt	(Ebina, Misawa et al. 2013, Hu, Kaminski et al. 2014, Liao, Gu et al. 2015, Zhu, Lei et al. 2015, Kaminski, Chen et al. 2016, Kaminski, Chen et al. 2016, Wang, Zhao et al. 2016, Wang, Zhao et al. 2016, Wang, Pan et al. 2016, Yin, Zhang et al. 2016, Lebbink, de Jong et al. 2017, Ophinni, Inoue et al. 2018, Chung, Allen et al. 2020, Ophinni, Miki et al. 2020, Sessions, Chen et al. 2020, Herskovitz,…	CCR5/CXCR4(Li, Guan et al. 2015, Ehrke-Schulz, Schiwon et al. 2017, Liu, Chen et al. 2017, Xu, Yang et al. 2017, Knipping, Newby et al. 2022, Li, Holguin et al. 2022, Scheller, Rashad et al. 2022)	(Cong, Ran et al. 2013, Hsu, Scott et al. 2013, Mali, Yang et al. 2013, Ran, Hsu et al. 2013, Nishimasu, Ran et al. 2014, Wu, Scott et al. 2014)
														APOBEC3G/APOBEC3B(Bogerd, Kornepati et al. 2015)
														Tetherin(Zhang, Ozono et al. 2019)
II-A	SpCas9-EQR	Streptococcus pyogenes	D1135E/R1335Q/T1337R	—	1368	RuvC & HNH	20	Yes	5’-(PS)-NGAG	—	dsDNA	Blunt	—	—	(Kleinstiver, Prew et al. 2015, Anders, Bargsten et al. 2016, Hirano, Nishimasu et al. 2016)
II-A	SpCas9-VQR	Streptococcus pyogenes	D1135V/R1335Q/T1337R	—	1368	RuvC & HNH	20	Yes	5’-(PS)-NGA	—	dsDNA	Blunt	—	—	(Kleinstiver, Prew et al. 2015, Anders, Bargsten et al. 2016, Hirano, Nishimasu et al. 2016)
II-A	SpCas9-VRER	Streptococcus pyogenes	D1135V/G1218R/R1335E/T1337R	—	1368	RuvC & HNH	20	Yes	5’-(PS)-NGCG	—	dsDNA	Blunt	—	—	(Kleinstiver, Prew et al. 2015, Anders, Bargsten et al. 2016, Hirano, Nishimasu et al. 2016)
II-A	xCas9(3.7)	Streptococcus pyogenes	A262T/R324L/S409I/E480K/E543D/M694I/E1219V	—	1368	RuvC & HNH	20	Yes	5’-(PS)-NGN	5'-(PS)-NG, 5'-(PS)-NNG, 5'-(PS)-GAA, 5'-(PS)-GAT, 5'-(PS)-CAA	dsDNA	Blunt	—	—	(Hu, Miller et al. 2018, Guo, Ren et al. 2019, Kim, Lee et al. 2020)
II-A	SpCas9-NG	Streptococcus pyogenes	R1335V/L1111R/D1135V/G1218R/E1219F/A1322R/T1337R	—	1368	RuvC & HNH	20	Yes	5’-(PS)-NG	5’-(PS)-NNG, 5’-(PS)-CAA, 5’-(PS)-GAA, 5’-(PS)-GAT	dsDNA	Blunt	—	CCR5/CXCR4(Knipping, Newby et al. 2022)	(Nishimasu, Shi et al. 2018, Kim, Lee et al. 2020, Oura, Noda et al. 2021, Sangree, Griffith et al. 2022)
II-A	SpG	Streptococcus pyogenes	D1135L/S1136W/G1218K/E1219Q/R1335Q/T1337R	—	1368	RuvC & HNH	20	Yes	5’-(PS)-NGN	—	dsDNA	Blunt	—	—	(Walton, Christie et al. 2020, Sangree, Griffith et al. 2022)
II-A	SpRY	Streptococcus pyogenes	A61R/L111R/D1135L/S1136W/G1218K/E1219Q/A1322R/N1317R/R1333P/R1335Q/T1337R	—	1368	RuvC & HNH	20	Yes	5’-(PS)-NRN	5'-(PS)-NYN	dsDNA	Blunt	—	—	(Walton, Christie et al. 2020, Christie, Guo et al. 2023)
II-A	SpaCas9	Streptococcus pasteurianus	—	codon-optimized for human cells	1130	RuvC & HNH	21	Yes	5'-(PS)-NNGYRA	5’-(PS)-NNGTGA	dsDNA	Blunt	—	—	(Schmidt, Gupta et al. 2021, Liu, Chen et al. 2022)
II-A	ScCas9	Streptococcus canis	—	—	1375	RuvC & HNH	20	Yes	5’-(PS)-NNG	5'-(PS)-NTG	dsDNA	Blunt	—	—	(Chatterjee, Jakimo et al. 2018, Chatterjee, Jakimo et al. 2020)
II-A	St1Cas9	Streptococcus thermophilus	—	—	1122	RuvC & HNH	20	Yes	5'‐(PS)‐NNAGAAW	—	dsDNA	Blunt	—	—	(Karvelis, Gasiunas et al. 2013)
II-A	SaCas9	Staphylococcus aureus	—	—	1053	RuvC & HNH	21-23	Yes	5'‐(PS)‐NNGRRT	—	dsDNA	Blunt	(Kaminski, Bella et al. 2016, Yin, Zhang et al. 2017, Wang, Liu et al. 2018, Dash, Kaminski et al. 2019)	CCR5/CXCR4(Wang, Chen et al. 2017, Xiao, Chen et al. 2019, Dash, Chen et al. 2023)	(Nishimasu, Cong et al. 2015, Ran, Cong et al. 2015)
II-A	SaCas9-KKH	Staphylococcus aureus	E782K/N968K/R1015H	—	1053	RuvC & HNH	20-23	Yes	5'‐(PS)‐NNNRRT	—	dsDNA	Blunt	—	CCR5(Liu, Liang et al. 2021)	(Kleinstiver, Prew et al. 2015, Yuen, Thean et al. 2022)
II-A	SauriCas9	Staphylococcus auricularis	—	—	1061	RuvC & HNH	21	Yes	5’-(PS)-NNGG	—	dsDNA	Blunt	—	—	(Hu, Wang et al. 2020)
II-A	SauriCas9-KKH	Staphylococcus auricularis	Q788K/Y873K/R1020H	—	1061	RuvC & HNH	21	Yes	5’-(PS)-NNRG	—	dsDNA	Blunt	—	—	(Hu, Wang et al. 2020)
II-A	SlugCas9	Staphylococcus lugdunensis	—	codon-optimized for human cells	1054	RuvC & HNH	20	Yes	5’-(PS)-NNGG	5’-(PS)-NNRG	dsDNA	Blunt	—	—	(Hu, Zhang et al. 2021, Schmidt, Gupta et al. 2021)
II-B	FnCas9	Francisella novicida	—	—	1629	RuvC & HNH	21	Yes	5'‐(PS)‐NGG	—	dsDNA; ssRNA	Blunt	—	—	(Hirano, Gootenberg et al. 2016, Acharya, Mishra et al. 2019)
II-B	FnCas9-RHA	Francisella novicida	E1369R/E1449H/R1556A	—	1629	RuvC & HNH	21	Yes	5'‐(PS)‐YG	—	dsDNA	Blunt	—	—	(Hirano, Gootenberg et al. 2016)
II-C	CjeCas9	Campylobacter jejuni	—	codon-optimized for human cells	984	RuvC & HNH	22-24	Yes	5'‐(PS)‐NNNRYAC	5'-(PS)-NNNNACAC	dsDNA; ssRNA	Blunt	—	—	(Yamada, Watanabe et al. 2017, Dugar, Leenay et al. 2018)
II-C	Nme1Cas9	Neisseria meningitidis	—	codon-optimized for human cells	1083	RuvC & HNH	20-24	Yes	5'‐(PS)‐NNNNGATT	5'-(PS)-NNNNGMTT, 5'-(PS)-NNNNGAYW, 5'-(PS)-NNNNGYTT, 5'-(PS)-NNNNGTCT	dsDNA	Blunt	—	—	(Esvelt, Mali et al. 2013, Lee, Cradick et al. 2016, Sun, Yang et al. 2019)
II-C	Nsp2Cas9	Neisseriea sp.	—	codon-optimized for human cells	1067	RuvC & HNH	22-26	Yes	5'-(PS)-NNNNCC	—	dsDNA	Blunt	—	—	(Wei, Hou et al. 2022)
II-C	Nme2Cas9	Neisseria meningitidis	—	codon-optimized for human cells	1082	RuvC & HNH	20-24	Yes	5’-(PS)-NNNNCC	—	dsDNA	Blunt	—	—	(Edraki, Mir et al. 2019, Sun, Yang et al. 2019)
II-C	GeoCas9	Geobacillus stearothermophilus	—	codon-optimized for E. coli	1087	RuvC & HNH	21-23	Yes	5'-(PS)-NNNNCRAA	—	dsDNA	Blunt	—	—	(Harrington, Paez-Espino et al. 2017)
V‐A	FnCas12a (Cpf1)	Francisella novicida	—	codon-optimized for mammalian cells	1300	RuvC	18-25	No	5'-TTV‐(PS)	5'-(PS)-TTN, 5'-(PS)-CTA	dsDNA; ssDNA	5' staggered	—	—	(Zetsche, Volz et al. 2015, Chen, Ma et al. 2018)
V‐A	LbCas12a (Cpf1)	Lachnospiraceae bacterium	—	codon-optimized for human cells	1228	RuvC	23‐25	No	5′-TTTV‐(PS)	5'-(PS)-CTTV, 5'-(PS)-TCTV, 5'-(PS)-TTCV	dsDNA; ssDNA	5' staggered	(Gao, Fan et al. 2020, Fan, Berkhout et al. 2022, Krysler, Cromwell et al. 2022)	—	(Dong, Ren et al. 2016, Yamano, Zetsche et al. 2017, Chen, Ma et al. 2018)
V‐A	AsCas12a (Cpf1)	Acidaminococcus sp.	—	codon-optimized for human cells	1307	RuvC	24	No	5′-TTTN‐(PS)	5'-(PS)-CTTV, 5'-(PS)-TCTV, 5'-(PS)-TTCV	dsDNA; ssDNA	5' staggered	(Liu, Jeeninga et al. 2021)	CCR5(Liu, Liang et al. 2020)	(Yamano, Nishimasu et al. 2016, Yamano, Zetsche et al. 2017, Chen, Ma et al. 2018)
V‐A	AsCas12a (Cpf1)	Acidaminococcus sp.	S542R/K607R	codon-optimized for human cells	1307	RuvC	24	No	5'-TYCV-(PS)	—	dsDNA; ssDNA	5' staggered	—	—	(Gao, Cox et al. 2017)
V‐A	AsCas12a (Cpf1)	Acidaminococcus sp.	S542R/K548W/N552R	codon-optimized for human cells	1307	RuvC	24	No	5'-TATV-(PS)	—	dsDNA; ssDNA	5' staggered	—	—	(Gao, Cox et al. 2017)
V-A	ErCas12a/MAD7 (Cpf1)	Eubacterium rectale	—	—	1263	RuvC	21	No	5’-YTTN-(PS)	—	dsDNA	5’ staggered	—	—	(Liu, Schiel et al. 2020, Mohr, Damas et al. 2023)
V‐B	AacCas12b (C2c1)	Alicyclobacillus acidoterrestris	—	—	1129	RuvC	20	Yes	5′-TTN‐(PS)	—	dsDNA; ssDNA	5' staggered	—	—	(Shmakov, Abudayyeh et al. 2015, Yang, Gao et al. 2016, Liu, Chen et al. 2017, Chen, Ma et al. 2018)
V‐B	BthCas12b (C2c1)	Bacillus thermoamylovorans	—	—	1108	RuvC	19	Yes	5′-ATTN‐(PS)	—	dsDNA	5' staggered	—	—	(Shmakov, Abudayyeh et al. 2015)
V‐B	AaCas12b (C2c1)	Alicyclobacillus acidiphilus	—	codon-optimized for human cells	1129	RuvC	20	Yes	5′-TTN‐(PS)	—	dsDNA	5' staggered	—	CCR5(Teng, Cui et al. 2018)	(Shmakov, Abudayyeh et al. 2015, Teng, Cui et al. 2018)
V‐B	BhCas12bv4 (C2c1)	Bacillus hisashii	K846R/S893R/E837G*	codon-optimized for human cells	1108	RuvC	22	Yes	5′-ATTN‐(PS)	—	dsDNA	5' staggered	—	—	(Shmakov, Abudayyeh et al. 2015, Strecker, Jones et al. 2019)
V‐C	OspCas12c (C2c3)	Oleiphilus sp.	—	codon-optimized for E. coli	1252	RuvC	18	Yes	5′-TG‐(PS)	—	dsDNA; ssDNA	N/A	—	—	(Yan, Hunnewell et al. 2019, Kurihara, Nakagawa et al. 2022)
V‐C1	Cas12c1 (C2c3)	—	—	codon-optimized for E. coli; discovered from Metagenomic data	1302	RuvC	18	Yes	5′-TG‐(PS)	—	dsDNA; ssDNA	5' staggered	—	—	(Yan, Hunnewell et al. 2019, Kurihara, Nakagawa et al. 2022, Zhang, Lin et al. 2022)
V‐C2	Cas12c2 (C2c3)	—	—	codon-optimized for E. coli; discovered from Metagenomic data	1218	RuvC	17-22	Yes	5′-TN‐(PS)	—	dsDNA; ssDNA	N/A	—	—	(Yan, Hunnewell et al. 2019, Kurihara, Nakagawa et al. 2022)
V‐D	Cas12d (CasY)	Candidatus sp.	—	discovered from Metagenomic data	1126	RuvC	17‐19	No	5′-TA‐(PS)	—	dsDNA	N/A	—	—	(Burstein, Harrington et al. 2017)
V‐E	Cas12e (DpbCasX1)	Deltaproteobacteria	—	discovered from Metagenomic data	986	RuvC	16-24	Yes	5′-TTCN‐(PS)	—	dsDNA	5' staggered	—	—	(Burstein, Harrington et al. 2017, Liu, Orlova et al. 2019, Yang and Patel 2019, Selkova, Vasileva et al. 2020)
V-E	Cas12e (PlmCasX2)	Planctomycetes		discovered from Metagenomic data	978	RuvC	16-24	Yes	5′-TTCN‐(PS)	—	dsDNA	5' staggered	—	CCR5(Armstrong, Hudson et al. 2023)	(Burstein, Harrington et al. 2017, Liu, Orlova et al. 2019, Yang and Patel 2019, Selkova, Vasileva et al. 2020)
V‐F	Un1Cas12f1 (prev. Cas14a1)	Uncultured Archaea	—	discovered from Metagenomic data	529	RuvC	20	Yes	5′-TTTR‐(PS)	—	dsDNA; ssDNA	5' staggered	—	—	(Harrington, Burstein et al. 2018, Karvelis, Bigelyte et al. 2020, Kim, Lee et al. 2022)
V-F	CasMINI-V3.1 (Cas12f1)	Uncultured Archaea	D143R/T147R/E151A*	discovered from Metagenomic data; optimized for mammalian cells	529	RuvC	20	Yes	5'-TTTR-(PS)	—	dsDNA; ssDNA	5' staggered	—	—	(Xu, Chemparathy et al. 2021, Xin, Yin et al. 2022)
V‐G1	Cas12g1	—	—	codon-optimized for E. coli; discovered from Metagenomic data	768	RuvC	—	Yes	No PAM requirement	—	dsDNA; ssDNA	N/A	—	—	(Yan, Hunnewell et al. 2019)
V‐H	Cas12h1	—	—	codon-optimized for E. coli; discovered from Metagenomic data	871	RuvC	—	No	5′-RTR‐(PS)	—	dsDNA; ssDNA	N/A	—	—	(Yan, Hunnewell et al. 2019)
V‐I	Cas12i1	—	—	codon-optimized for E. coli; discovered from Metagenomic data	1055	RuvC	—	No	5′-TTN‐(PS)	—	dsDNA; ssDNA	N/A	—	—	(Yan, Hunnewell et al. 2019, Zhang, Luo et al. 2021)
V-J	Cas12j (Casφ)	Biggie Phage	—	discovered from Metagenomic data	795	RuvC	14-20	No	5'-TBN-(PS)	—	dsDNA; ssDNA	5' staggered	—	—	(Pausch, Al-Shayeb et al. 2020, Pausch, Soczek et al. 2021)
V-L	Asp2Cas12l (Casπ)	Armatimonadetes bacterium	—	discovered from Metagenomic data	850-867	RuvC	18-24	Yes	5'-CCY-(PS)	—	dsDNA; ssDNA	5' staggered	—	—	(Urbaitis, Gasiunas et al. 2022, Sun, Li et al. 2023)
VI‐A	LshCas13a (C2c2)	Leptotrichia shahii	—	—	1389	Helical‐1; 2 HEPN	14‐28	No	5'‐(PS)‐H	—	ssRNA	N/A	—	—	(Abudayyeh, Gootenberg et al. 2016, Liu, Li et al. 2017)
VI‐A	LwaCas13a (C2c2)	Leptotrichia wadei	—	codon-optimized for mammalian and human cells	1152	2 HEPN	28	No	No PFS requirement	—	ssRNA	N/A	—	—	(Abudayyeh, Gootenberg et al. 2017)
VI-A	LbuCas13a (C2c2)	Leptotrichia buccalis	—	—	1159	2 HEPN	24	No	No PFS requirement	—	ssRNA	N/A	(Yin, Zhao et al. 2020)	—	(Liu, Li et al. 2017)
VI‐B1	BzCas13b (C2c6)	Bergeyella zoohelcum	—	codon-optimized for mammalian cells	1224	2 HEPN	30	No	5′‐(PS)‐NAN/NNA	—	ssRNA	N/A	—	—	(Smargon, Cox et al. 2017)
VI‐B2	PbuCas13b (C2c6)	Prevotella buccae	—	codon-optimized for mammalian cells	1127	2 HEPN; Lid	30	No	Similar to BzCas13b	—	ssRNA	N/A	—	—	(Smargon, Cox et al. 2017, Slaymaker, Mesa et al. 2019)
VI‐C	Cas13c (C2c7)	Fusobacterium perfoetens	—	—	1121	2 HEPN	—	—	—	—	ssRNA (predicted)	N/A	—	—	(Shmakov, Smargon et al. 2017)
VI‐D	EsCas13d	Eubacterium siraeum	—	codon-optimized for human cells	954	2 HEPN	22	No	No PFS requirement	—	ssRNA	N/A	—	—	(Konermann, Lotfy et al. 2018, Yan, Chong et al. 2018, Zhang, Konermann et al. 2018)
VI‐D	RspCas13d (CasRx)	Ruminococcus flavefaciens	—	codon-optimized for human cells	922	2 HEPN	20	No	No PFS requirement	—	ssRNA	N/A	(Nguyen, Wilson et al. 2021)	—	(Konermann, Lotfy et al. 2018, Yan, Chong et al. 2018, Zhang, Konermann et al. 2018, Zhang, Ye et al. 2019, Cheng, Li et al. 2023)
Supplemental Table 1: Cas effector protein variants and orthologs with the potential for use in targeting HIV-1.
N/A = not applicable; nt = nucleotide(s); aa = amino acids; PAM = protospacer adjacent motif; PFS = protospacer flanking sequence PS = protospacer; N = any base; R = A/G; Y = C/T; W = A/T; V = A/C/G; H = A/C/T; D = A/G/T; M = A/C; B = G/T/C; *mutations for nuclease activity
Supplemental Table 1 References:
1	Ebina H, Misawa N, Kanemura Y, Koyanagi Y. Harnessing the CRISPR/Cas9 system to disrupt latent HIV-1 provirus. Sci Rep. 2013;3:2510. doi:10.1038/srep02510
2	Hu W, Kaminski R, Yang F, et al. RNA-directed gene editing specifically eradicates latent and prevents new HIV-1 infection. Proc Natl Acad Sci U S A. Aug 5 2014;111(31):11461-6. doi:10.1073/pnas.1405186111
3	Liao HK, Gu Y, Diaz A, et al. Use of the CRISPR/Cas9 system as an intracellular defense against HIV-1 infection in human cells. Nat Commun. Mar 10 2015;6:6413. doi:10.1038/ncomms7413
4	Zhu W, Lei R, Le Duff Y, et al. The CRISPR/Cas9 system inactivates latent HIV-1 proviral DNA. Retrovirology. Feb 27 2015;12:22. doi:10.1186/s12977-015-0150-z
5	Wang Z, Pan Q, Gendron P, et al. CRISPR/Cas9-Derived Mutations Both Inhibit HIV-1 Replication and Accelerate Viral Escape. Cell Rep. Apr 19 2016;15(3):481-489. doi:10.1016/j.celrep.2016.03.042
6	Lebbink RJ, de Jong DC, Wolters F, et al. A combinational CRISPR/Cas9 gene-editing approach can halt HIV replication and prevent viral escape. Sci Rep. Feb 8 2017;7:41968. doi:10.1038/srep41968
7	Chung CH, Allen AG, Atkins AJ, et al. Safe CRISPR-Cas9 Inhibition of HIV-1 with High Specificity and Broad-Spectrum Activity by Targeting LTR NF-kappaB Binding Sites. Mol Ther Nucleic Acids. Sep 4 2020;21:965-982. doi:10.1016/j.omtn.2020.07.016
8	Khanal S, Cao D, Zhang J, et al. Synthetic gRNA/Cas9 Ribonucleoprotein Inhibits HIV Reactivation and Replication. Viruses. Aug 28 2022;14(9)doi:10.3390/v14091902
9	Kaminski R, Chen Y, Fischer T, et al. Elimination of HIV-1 Genomes from Human T-lymphoid Cells by CRISPR/Cas9 Gene Editing. Sci Rep. Mar 4 2016;6:22555. doi:10.1038/srep22555
10	Allen AG, Chung CH, Worrell SD, et al. Assessment of anti-HIV-1 guide RNA efficacy in cells containing the viral target sequence, corresponding gRNA, and CRISPR/Cas9. Front Genome Ed. 2023;5:1101483. doi:10.3389/fgeed.2023.1101483
11	Ophinni Y, Inoue M, Kotaki T, Kameoka M. CRISPR/Cas9 system targeting regulatory genes of HIV-1 inhibits viral replication in infected T-cell cultures. Sci Rep. May 17 2018;8(1):7784. doi:10.1038/s41598-018-26190-1
12	Wang G, Zhao N, Berkhout B, Das AT. A Combinatorial CRISPR-Cas9 Attack on HIV-1 DNA Extinguishes All Infectious Provirus in Infected T Cell Cultures. Cell Rep. Dec 13 2016;17(11):2819-2826. doi:10.1016/j.celrep.2016.11.057
13	Ophinni Y, Miki S, Hayashi Y, Kameoka M. Multiplexed tat-Targeting CRISPR-Cas9 Protects T Cells from Acute HIV-1 Infection with Inhibition of Viral Escape. Viruses. Oct 28 2020;12(11)doi:10.3390/v12111223
14	Herskovitz J, Hasan M, Patel M, et al. CRISPR-Cas9 Mediated Exonic Disruption for HIV-1 Elimination. EBioMedicine. Nov 2021;73:103678. doi:10.1016/j.ebiom.2021.103678
15	Wang G, Zhao N, Berkhout B, Das AT. CRISPR-Cas9 Can Inhibit HIV-1 Replication but NHEJ Repair Facilitates Virus Escape. Mol Ther. Mar 2016;24(3):522-6. doi:10.1038/mt.2016.24
16	Yin C, Zhang T, Li F, et al. Functional screening of guide RNAs targeting the regulatory and structural HIV-1 viral genome for a cure of AIDS. AIDS. May 15 2016;30(8):1163-74. doi:10.1097/QAD.0000000000001079
17	Kaminski R, Chen Y, Salkind J, et al. Negative Feedback Regulation of HIV-1 by Gene Editing Strategy. Sci Rep. Aug 16 2016;6:31527. doi:10.1038/srep31527
18	Sessions KJ, Chen YY, Hodge CA, et al. Analysis of CRISPR/Cas9 Guide RNA Efficiency and Specificity Against Genetically Diverse HIV-1 Isolates. AIDS Res Hum Retroviruses. Oct 2020;36(10):862-874. doi:10.1089/AID.2020.0055
19	Li S, Holguin L, Burnett JC. CRISPR-Cas9-mediated gene disruption of HIV-1 co-receptors confers broad resistance to infection in human T cells and humanized mice. Mol Ther Methods Clin Dev. Mar 10 2022;24:321-331. doi:10.1016/j.omtm.2022.01.012
20	Scheller SH, Rashad Y, Saleh FM, et al. Biallelic, Selectable, Knock-in Targeting of CCR5 via CRISPR-Cas9 Mediated Homology Directed Repair Inhibits HIV-1 Replication. Front Immunol. 2022;13:821190. doi:10.3389/fimmu.2022.821190
21	Ehrke-Schulz E, Schiwon M, Leitner T, et al. CRISPR/Cas9 delivery with one single adenoviral vector devoid of all viral genes. Sci Rep. Dec 7 2017;7(1):17113. doi:10.1038/s41598-017-17180-w
22	Xu L, Yang H, Gao Y, et al. CRISPR/Cas9-Mediated CCR5 Ablation in Human Hematopoietic Stem/Progenitor Cells Confers HIV-1 Resistance In Vivo. Mol Ther. Aug 2 2017;25(8):1782-1789. doi:10.1016/j.ymthe.2017.04.027
23	Li C, Guan X, Du T, et al. Inhibition of HIV-1 infection of primary CD4+ T-cells by gene editing of CCR5 using adenovirus-delivered CRISPR/Cas9. J Gen Virol. Aug 2015;96(8):2381-2393. doi:10.1099/vir.0.000139
24	Liu Z, Chen S, Jin X, et al. Genome editing of the HIV co-receptors CCR5 and CXCR4 by CRISPR-Cas9 protects CD4(+) T cells from HIV-1 infection. Cell Biosci. 2017;7:47. doi:10.1186/s13578-017-0174-2
25	Knipping F, Newby GA, Eide CR, et al. Disruption of HIV-1 co-receptors CCR5 and CXCR4 in primary human T cells and hematopoietic stem and progenitor cells using base editing. Mol Ther. Jan 5 2022;30(1):130-144. doi:10.1016/j.ymthe.2021.10.026
26	Bogerd HP, Kornepati AV, Marshall JB, Kennedy EM, Cullen BR. Specific induction of endogenous viral restriction factors using CRISPR/Cas-derived transcriptional activators. Proc Natl Acad Sci U S A. Dec 29 2015;112(52):E7249-56. doi:10.1073/pnas.1516305112
27	Zhang Y, Ozono S, Yao W, et al. CRISPR-mediated activation of endogenous BST-2/tetherin expression inhibits wild-type HIV-1 production. Sci Rep. Feb 28 2019;9(1):3134. doi:10.1038/s41598-019-40003-z
28	Cong L, Ran FA, Cox D, et al. Multiplex genome engineering using CRISPR/Cas systems. Science. Feb 15 2013;339(6121):819-23. doi:10.1126/science.1231143
29	Mali P, Yang L, Esvelt KM, et al. RNA-guided human genome engineering via Cas9. Science. Feb 15 2013;339(6121):823-6. doi:10.1126/science.1232033
30	Nishimasu H, Ran FA, Hsu PD, et al. Crystal structure of Cas9 in complex with guide RNA and target DNA. Cell. Feb 27 2014;156(5):935-49. doi:10.1016/j.cell.2014.02.001
31	Hsu PD, Scott DA, Weinstein JA, et al. DNA targeting specificity of RNA-guided Cas9 nucleases. Nat Biotechnol. Sep 2013;31(9):827-32. doi:10.1038/nbt.2647
32	Ran FA, Hsu PD, Lin CY, et al. Double nicking by RNA-guided CRISPR Cas9 for enhanced genome editing specificity. Cell. Sep 12 2013;154(6):1380-9. doi:10.1016/j.cell.2013.08.021
33	Wu X, Scott DA, Kriz AJ, et al. Genome-wide binding of the CRISPR endonuclease Cas9 in mammalian cells. Nat Biotechnol. Jul 2014;32(7):670-6. doi:10.1038/nbt.2889
34	Kleinstiver BP, Prew MS, Tsai SQ, et al. Engineered CRISPR-Cas9 nucleases with altered PAM specificities. Nature. Jul 23 2015;523(7561):481-5. doi:10.1038/nature14592
35	Hirano S, Nishimasu H, Ishitani R, Nureki O. Structural Basis for the Altered PAM Specificities of Engineered CRISPR-Cas9. Mol Cell. Mar 17 2016;61(6):886-94. doi:10.1016/j.molcel.2016.02.018
36	Anders C, Bargsten K, Jinek M. Structural Plasticity of PAM Recognition by Engineered Variants of the RNA-Guided Endonuclease Cas9. Mol Cell. Mar 17 2016;61(6):895-902. doi:10.1016/j.molcel.2016.02.020
37	Hu JH, Miller SM, Geurts MH, et al. Evolved Cas9 variants with broad PAM compatibility and high DNA specificity. Nature. Apr 5 2018;556(7699):57-63. doi:10.1038/nature26155
38	Guo M, Ren K, Zhu Y, et al. Structural insights into a high fidelity variant of SpCas9. Cell Res. Mar 2019;29(3):183-192. doi:10.1038/s41422-018-0131-6
39	Kim HK, Lee S, Kim Y, et al. High-throughput analysis of the activities of xCas9, SpCas9-NG and SpCas9 at matched and mismatched target sequences in human cells. Nat Biomed Eng. Jan 2020;4(1):111-124. doi:10.1038/s41551-019-0505-1
40	Nishimasu H, Shi X, Ishiguro S, et al. Engineered CRISPR-Cas9 nuclease with expanded targeting space. Science. Sep 21 2018;361(6408):1259-1262. doi:10.1126/science.aas9129
41	Sangree AK, Griffith AL, Szegletes ZM, et al. Benchmarking of SpCas9 variants enables deeper base editor screens of BRCA1 and BCL2. Nat Commun. Mar 14 2022;13(1):1318. doi:10.1038/s41467-022-28884-7
42	Oura S, Noda T, Morimura N, et al. Precise CAG repeat contraction in a Huntington's Disease mouse model is enabled by gene editing with SpCas9-NG. Commun Biol. Jun 23 2021;4(1):771. doi:10.1038/s42003-021-02304-w
43	Walton RT, Christie KA, Whittaker MN, Kleinstiver BP. Unconstrained genome targeting with near-PAMless engineered CRISPR-Cas9 variants. Science. Apr 17 2020;368(6488):290-296. doi:10.1126/science.aba8853
44	Christie KA, Guo JA, Silverstein RA, et al. Precise DNA cleavage using CRISPR-SpRYgests. Nat Biotechnol. Mar 2023;41(3):409-416. doi:10.1038/s41587-022-01492-y
45	Liu Z, Chen S, Xie W, et al. Versatile and efficient in vivo genome editing with compact Streptococcus pasteurianus Cas9. Mol Ther. Jan 5 2022;30(1):256-267. doi:10.1016/j.ymthe.2021.06.013
46	Schmidt MJ, Gupta A, Bednarski C, et al. Improved CRISPR genome editing using small highly active and specific engineered RNA-guided nucleases. Nat Commun. Jul 9 2021;12(1):4219. doi:10.1038/s41467-021-24454-5
47	Chatterjee P, Jakimo N, Jacobson JM. Minimal PAM specificity of a highly similar SpCas9 ortholog. Sci Adv. Oct 2018;4(10):eaau0766. doi:10.1126/sciadv.aau0766
48	Chatterjee P, Jakimo N, Lee J, et al. An engineered ScCas9 with broad PAM range and high specificity and activity. Nat Biotechnol. Oct 2020;38(10):1154-1158. doi:10.1038/s41587-020-0517-0
49	Karvelis T, Gasiunas G, Miksys A, Barrangou R, Horvath P, Siksnys V. crRNA and tracrRNA guide Cas9-mediated DNA interference inStreptococcus thermophilus. RNA Biology. 2013;10(5):841-851. doi:10.4161/rna.24203
50	Yin C, Zhang T, Qu X, et al. In Vivo Excision of HIV-1 Provirus by saCas9 and Multiplex Single-Guide RNAs in Animal Models. Mol Ther. May 3 2017;25(5):1168-1186. doi:10.1016/j.ymthe.2017.03.012
51	Wang Q, Liu S, Liu Z, et al. Genome scale screening identification of SaCas9/gRNAs for targeting HIV-1 provirus and suppression of HIV-1 infection. Virus Res. May 2 2018;250:21-30. doi:10.1016/j.virusres.2018.04.002
52	Kaminski R, Bella R, Yin C, et al. Excision of HIV-1 DNA by gene editing: a proof-of-concept in vivo study. Gene Ther. Aug 2016;23(8-9):690-5. doi:10.1038/gt.2016.41
53	Dash PK, Kaminski R, Bella R, et al. Sequential LASER ART and CRISPR Treatments Eliminate HIV-1 in a Subset of Infected Humanized Mice. Nat Commun. Jul 2 2019;10(1):2753. doi:10.1038/s41467-019-10366-y
54	Dash PK, Chen C, Kaminski R, et al. CRISPR editing of CCR5 and HIV-1 facilitates viral elimination in antiretroviral drug-suppressed virus-infected humanized mice. Proc Natl Acad Sci U S A. May 9 2023;120(19):e2217887120. doi:10.1073/pnas.2217887120
55	Wang Q, Chen S, Xiao Q, et al. Genome modification of CXCR4 by Staphylococcus aureus Cas9 renders cells resistance to HIV-1 infection. Retrovirology. Nov 15 2017;14(1):51. doi:10.1186/s12977-017-0375-0
56	Xiao Q, Chen S, Wang Q, et al. CCR5 editing by Staphylococcus aureus Cas9 in human primary CD4(+) T cells and hematopoietic stem/progenitor cells promotes HIV-1 resistance and CD4(+) T cell enrichment in humanized mice. Retrovirology. Jun 11 2019;16(1):15. doi:10.1186/s12977-019-0477-y
57	Nishimasu H, Cong L, Yan WX, et al. Crystal Structure of Staphylococcus aureus Cas9. Cell. Aug 27 2015;162(5):1113-26. doi:10.1016/j.cell.2015.08.007
58	Ran FA, Cong L, Yan WX, et al. In vivo genome editing using Staphylococcus aureus Cas9. Nature. Apr 9 2015;520(7546):186-91. doi:10.1038/nature14299
59	Liu P, Liang SQ, Zheng C, et al. Improved prime editors enable pathogenic allele correction and cancer modelling in adult mice. Nat Commun. Apr 9 2021;12(1):2121. doi:10.1038/s41467-021-22295-w
60	Kleinstiver BP, Prew MS, Tsai SQ, et al. Broadening the targeting range of Staphylococcus aureus CRISPR-Cas9 by modifying PAM recognition. Nat Biotechnol. Dec 2015;33(12):1293-1298. doi:10.1038/nbt.3404
61	Yuen CTL, Thean DGL, Chan BKC, et al. High-fidelity KKH variant of Staphylococcus aureus Cas9 nucleases with improved base mismatch discrimination. Nucleic Acids Res. Feb 22 2022;50(3):1650-1660. doi:10.1093/nar/gkab1291
62	Hu Z, Wang S, Zhang C, et al. A compact Cas9 ortholog from Staphylococcus Auricularis (SauriCas9) expands the DNA targeting scope. PLoS Biol. Mar 2020;18(3):e3000686. doi:10.1371/journal.pbio.3000686
63	Hu Z, Zhang C, Wang S, et al. Discovery and engineering of small SlugCas9 with broad targeting range and high specificity and activity. Nucleic Acids Res. Apr 19 2021;49(7):4008-4019. doi:10.1093/nar/gkab148
64	Acharya S, Mishra A, Paul D, et al. Francisella novicida Cas9 interrogates genomic DNA with very high specificity and can be used for mammalian genome editing. Proc Natl Acad Sci U S A. Oct 15 2019;116(42):20959-20968. doi:10.1073/pnas.1818461116
65	Hirano H, Gootenberg JS, Horii T, et al. Structure and Engineering of Francisella novicida Cas9. Cell. Feb 25 2016;164(5):950-61. doi:10.1016/j.cell.2016.01.039
66	Dugar G, Leenay RT, Eisenbart SK, et al. CRISPR RNA-Dependent Binding and Cleavage of Endogenous RNAs by the Campylobacter jejuni Cas9. Mol Cell. Mar 1 2018;69(5):893-905 e7. doi:10.1016/j.molcel.2018.01.032
67	Yamada M, Watanabe Y, Gootenberg JS, et al. Crystal Structure of the Minimal Cas9 from Campylobacter jejuni Reveals the Molecular Diversity in the CRISPR-Cas9 Systems. Mol Cell. Mar 16 2017;65(6):1109-1121 e3. doi:10.1016/j.molcel.2017.02.007
68	Esvelt KM, Mali P, Braff JL, Moosburner M, Yaung SJ, Church GM. Orthogonal Cas9 proteins for RNA-guided gene regulation and editing. Nat Methods. Nov 2013;10(11):1116-21. doi:10.1038/nmeth.2681
69	Lee CM, Cradick TJ, Bao G. The Neisseria meningitidis CRISPR-Cas9 System Enables Specific Genome Editing in Mammalian Cells. Mol Ther. Mar 2016;24(3):645-54. doi:10.1038/mt.2016.8
70	Sun W, Yang J, Cheng Z, et al. Structures of Neisseria meningitidis Cas9 Complexes in Catalytically Poised and Anti-CRISPR-Inhibited States. Mol Cell. Dec 19 2019;76(6):938-952 e5. doi:10.1016/j.molcel.2019.09.025
71	Wei J, Hou L, Liu J, et al. Closely related type II-C Cas9 orthologs recognize diverse PAMs. Elife. Aug 12 2022;11doi:10.7554/eLife.77825
72	Edraki A, Mir A, Ibraheim R, et al. A Compact, High-Accuracy Cas9 with a Dinucleotide PAM for In Vivo Genome Editing. Mol Cell. Feb 21 2019;73(4):714-726 e4. doi:10.1016/j.molcel.2018.12.003
73	Harrington LB, Paez-Espino D, Staahl BT, et al. A thermostable Cas9 with increased lifetime in human plasma. Nat Commun. Nov 10 2017;8(1):1424. doi:10.1038/s41467-017-01408-4
74	Chen JS, Ma E, Harrington LB, et al. CRISPR-Cas12a target binding unleashes indiscriminate single-stranded DNase activity. Science. Apr 27 2018;360(6387):436-439. doi:10.1126/science.aar6245
75	Zetsche B, Volz SE, Zhang F. A split-Cas9 architecture for inducible genome editing and transcription modulation. Nat Biotechnol. Feb 2015;33(2):139-42. doi:10.1038/nbt.3149
76	Gao Z, Fan M, Das AT, Herrera-Carrillo E, Berkhout B. Extinction of all infectious HIV in cell culture by the CRISPR-Cas12a system with only a single crRNA. Nucleic Acids Res. Jun 4 2020;48(10):5527-5539. doi:10.1093/nar/gkaa226
77	Fan M, Berkhout B, Herrera-Carrillo E. A combinatorial CRISPR-Cas12a attack on HIV DNA. Mol Ther Methods Clin Dev. Jun 9 2022;25:43-51. doi:10.1016/j.omtm.2022.02.010
78	Krysler AR, Cromwell CR, Tu T, Jovel J, Hubbard BP. Guide RNAs containing universal bases enable Cas9/Cas12a recognition of polymorphic sequences. Nat Commun. Mar 25 2022;13(1):1617. doi:10.1038/s41467-022-29202-x
79	Dong D, Ren K, Qiu X, et al. The crystal structure of Cpf1 in complex with CRISPR RNA. Nature. Apr 28 2016;532(7600):522-6. doi:10.1038/nature17944
80	Yamano T, Zetsche B, Ishitani R, Zhang F, Nishimasu H, Nureki O. Structural Basis for the Canonical and Non-canonical PAM Recognition by CRISPR-Cpf1. Mol Cell. Aug 17 2017;67(4):633-645 e3. doi:10.1016/j.molcel.2017.06.035
81	Liu Y, Jeeninga RE, Klaver B, Berkhout B, Das AT. Transient CRISPR-Cas Treatment Can Prevent Reactivation of HIV-1 Replication in a Latently Infected T-Cell Line. Viruses. Dec 8 2021;13(12)doi:10.3390/v13122461
82	Liu Z, Liang J, Chen S, et al. Genome editing of CCR5 by AsCpf1 renders CD4(+)T cells resistance to HIV-1 infection. Cell Biosci. 2020;10:85. doi:10.1186/s13578-020-00444-w
83	Yamano T, Nishimasu H, Zetsche B, et al. Crystal Structure of Cpf1 in Complex with Guide RNA and Target DNA. Cell. May 5 2016;165(4):949-62. doi:10.1016/j.cell.2016.04.003
84	Gao L, Cox DBT, Yan WX, et al. Engineered Cpf1 variants with altered PAM specificities. Nat Biotechnol. Aug 2017;35(8):789-792. doi:10.1038/nbt.3900
85	Liu Z, Schiel JA, Maksimova E, et al. ErCas12a CRISPR-MAD7 for Model Generation in Human Cells, Mice, and Rats. CRISPR J. Apr 2020;3(2):97-108. doi:10.1089/crispr.2019.0068
86	Mohr M, Damas N, Gudmand-Hoyer J, et al. The CRISPR-Cas12a Platform for Accurate Genome Editing, Gene Disruption, and Efficient Transgene Integration in Human Immune Cells. ACS Synth Biol. Feb 17 2023;12(2):375-389. doi:10.1021/acssynbio.2c00179
87	Liu L, Chen P, Wang M, et al. C2c1-sgRNA Complex Structure Reveals RNA-Guided DNA Cleavage Mechanism. Mol Cell. Jan 19 2017;65(2):310-322. doi:10.1016/j.molcel.2016.11.040
88	Shmakov S, Abudayyeh OO, Makarova KS, et al. Discovery and Functional Characterization of Diverse Class 2 CRISPR-Cas Systems. Mol Cell. Nov 5 2015;60(3):385-97. doi:10.1016/j.molcel.2015.10.008
89	Yang H, Gao P, Rajashankar KR, Patel DJ. PAM-Dependent Target DNA Recognition and Cleavage by C2c1 CRISPR-Cas Endonuclease. Cell. Dec 15 2016;167(7):1814-1828 e12. doi:10.1016/j.cell.2016.11.053
90	Teng F, Cui T, Feng G, et al. Repurposing CRISPR-Cas12b for mammalian genome engineering. Cell Discov. 2018;4:63. doi:10.1038/s41421-018-0069-3
91	Strecker J, Jones S, Koopal B, et al. Engineering of CRISPR-Cas12b for human genome editing. Nat Commun. Jan 22 2019;10(1):212. doi:10.1038/s41467-018-08224-4
92	Yan WX, Hunnewell P, Alfonse LE, et al. Functionally diverse type V CRISPR-Cas systems. Science. Jan 4 2019;363(6422):88-91. doi:10.1126/science.aav7271
93	Kurihara N, Nakagawa R, Hirano H, et al. Structure of the type V-C CRISPR-Cas effector enzyme. Mol Cell. May 19 2022;82(10):1865-1877 e4. doi:10.1016/j.molcel.2022.03.006
94	Zhang B, Lin J, Perculija V, et al. Structural insights into target DNA recognition and cleavage by the CRISPR-Cas12c1 system. Nucleic Acids Res. Nov 11 2022;50(20):11820-11833. doi:10.1093/nar/gkac987
95	Burstein D, Harrington LB, Strutt SC, et al. New CRISPR-Cas systems from uncultivated microbes. Nature. Feb 9 2017;542(7640):237-241. doi:10.1038/nature21059
96	Yang H, Patel DJ. CasX: a new and small CRISPR gene-editing protein. Cell Res. May 2019;29(5):345-346. doi:10.1038/s41422-019-0165-4
97	Selkova P, Vasileva A, Pobegalov G, et al. Position of Deltaproteobacteria Cas12e nuclease cleavage sites depends on spacer length of guide RNA. RNA Biol. Oct 2020;17(10):1472-1479. doi:10.1080/15476286.2020.1777378
98	Liu JJ, Orlova N, Oakes BL, et al. CasX enzymes comprise a distinct family of RNA-guided genome editors. Nature. Feb 2019;566(7743):218-223. doi:10.1038/s41586-019-0908-x
99	Armstrong DA, Hudson TR, Hodge CA, Hampton TH, Howell AL, Hayden MS. CAS12e (CASX2) CLEAVAGE OF CCR5: IMPACT OF GUIDE RNA LENGTH AND PAM SEQUENCE ON CLEAVAGE ACTIVITY. bioRxiv. Jan 2 2023;doi:10.1101/2023.01.02.522476
100	Harrington LB, Burstein D, Chen JS, et al. Programmed DNA destruction by miniature CRISPR-Cas14 enzymes. Science. Nov 16 2018;362(6416):839-842. doi:10.1126/science.aav4294
101	Karvelis T, Bigelyte G, Young JK, et al. PAM recognition by miniature CRISPR-Cas12f nucleases triggers programmable double-stranded DNA target cleavage. Nucleic Acids Res. May 21 2020;48(9):5016-5023. doi:10.1093/nar/gkaa208
102	Kim DY, Lee JM, Moon SB, et al. Efficient CRISPR editing with a hypercompact Cas12f1 and engineered guide RNAs delivered by adeno-associated virus. Nat Biotechnol. Jan 2022;40(1):94-102. doi:10.1038/s41587-021-01009-z
103	Xin C, Yin J, Yuan S, et al. Comprehensive assessment of miniature CRISPR-Cas12f nucleases for gene disruption. Nat Commun. Sep 24 2022;13(1):5623. doi:10.1038/s41467-022-33346-1
104	Xu X, Chemparathy A, Zeng L, et al. Engineered miniature CRISPR-Cas system for mammalian genome regulation and editing. Mol Cell. Oct 21 2021;81(20):4333-4345 e4. doi:10.1016/j.molcel.2021.08.008
105	Zhang B, Luo D, Li Y, et al. Mechanistic insights into the R-loop formation and cleavage in CRISPR-Cas12i1. Nat Commun. Jun 9 2021;12(1):3476. doi:10.1038/s41467-021-23876-5
106	Pausch P, Al-Shayeb B, Bisom-Rapp E, et al. CRISPR-CasPhi from huge phages is a hypercompact genome editor. Science. Jul 17 2020;369(6501):333-337. doi:10.1126/science.abb1400
107	Pausch P, Soczek KM, Herbst DA, et al. DNA interference states of the hypercompact CRISPR-CasPhi effector. Nat Struct Mol Biol. Aug 2021;28(8):652-661. doi:10.1038/s41594-021-00632-3
108	Urbaitis T, Gasiunas G, Young JK, et al. A new family of CRISPR-type V nucleases with C-rich PAM recognition. EMBO Rep. Dec 6 2022;23(12):e55481. doi:10.15252/embr.202255481
109	Sun A, Li CP, Chen Z, et al. The compact Caspi (Cas12l) 'bracelet' provides a unique structural platform for DNA manipulation. Cell Res. Mar 2023;33(3):229-244. doi:10.1038/s41422-022-00771-2
110	Abudayyeh OO, Gootenberg JS, Konermann S, et al. C2c2 is a single-component programmable RNA-guided RNA-targeting CRISPR effector. Science. Aug 5 2016;353(6299):aaf5573. doi:10.1126/science.aaf5573
111	Liu L, Li X, Wang J, et al. Two Distant Catalytic Sites Are Responsible for C2c2 RNase Activities. Cell. Jan 12 2017;168(1-2):121-134 e12. doi:10.1016/j.cell.2016.12.031
112	Abudayyeh OO, Gootenberg JS, Essletzbichler P, et al. RNA targeting with CRISPR-Cas13. Nature. Oct 12 2017;550(7675):280-284. doi:10.1038/nature24049
113	Yin L, Zhao F, Sun H, et al. CRISPR-Cas13a Inhibits HIV-1 Infection. Mol Ther Nucleic Acids. Sep 4 2020;21:147-155. doi:10.1016/j.omtn.2020.05.030
114	Liu L, Li X, Ma J, et al. The Molecular Architecture for RNA-Guided RNA Cleavage by Cas13a. Cell. Aug 10 2017;170(4):714-726 e10. doi:10.1016/j.cell.2017.06.050
115	Smargon AA, Cox DBT, Pyzocha NK, et al. Cas13b Is a Type VI-B CRISPR-Associated RNA-Guided RNase Differentially Regulated by Accessory Proteins Csx27 and Csx28. Mol Cell. Feb 16 2017;65(4):618-630 e7. doi:10.1016/j.molcel.2016.12.023
116	Slaymaker IM, Mesa P, Kellner MJ, et al. High-Resolution Structure of Cas13b and Biochemical Characterization of RNA Targeting and Cleavage. Cell Rep. Mar 26 2019;26(13):3741-3751 e5. doi:10.1016/j.celrep.2019.02.094
117	Shmakov S, Smargon A, Scott D, et al. Diversity and evolution of class 2 CRISPR-Cas systems. Nat Rev Microbiol. Mar 2017;15(3):169-182. doi:10.1038/nrmicro.2016.184
118	Konermann S, Lotfy P, Brideau NJ, Oki J, Shokhirev MN, Hsu PD. Transcriptome Engineering with RNA-Targeting Type VI-D CRISPR Effectors. Cell. Apr 19 2018;173(3):665-676 e14. doi:10.1016/j.cell.2018.02.033
119	Zhang C, Konermann S, Brideau NJ, et al. Structural Basis for the RNA-Guided Ribonuclease Activity of CRISPR-Cas13d. Cell. Sep 20 2018;175(1):212-223 e17. doi:10.1016/j.cell.2018.09.001
120	Yan WX, Chong S, Zhang H, et al. Cas13d Is a Compact RNA-Targeting Type VI CRISPR Effector Positively Modulated by a WYL-Domain-Containing Accessory Protein. Mol Cell. Apr 19 2018;70(2):327-339 e5. doi:10.1016/j.molcel.2018.02.028
121	Nguyen H, Wilson H, Jayakumar S, Kulkarni V, Kulkarni S. Efficient Inhibition of HIV Using CRISPR/Cas13d Nuclease System. Viruses. Sep 16 2021;13(9)doi:10.3390/v13091850
122	Zhang B, Ye Y, Ye W, et al. Two HEPN domains dictate CRISPR RNA maturation and target cleavage in Cas13d. Nat Commun. Jun 11 2019;10(1):2544. doi:10.1038/s41467-019-10507-3
123	Cheng X, Li Z, Shan R, et al. Modeling CRISPR-Cas13d on-target and off-target effects using machine learning approaches. Nat Commun. Feb 10 2023;14(1):752. doi:10.1038/s41467-023-36316-3
